# Supplementary material for: Fractional flow reserve use in coronary artery revascularization: A systematic review and meta-analysis
Source: iScience. 2023 Jul 3;26(8):107245. doi: 10.1016/j.isci.2023.107245 (PMC10371824; doi:10.1016/j.isci.2023.107245)
Supplement: Table S1. Definition of key endpoints, related to Table 1 [file mmc2.xlsx]

## Sheet: Sheet1
Study	Myocardial infarction	MACE/MACCE	Repeat revascularization
De la Torre-Hernandez et al.	· Myocardial infarction (MI): an increase and gradual fall (troponin), or as a faster increase and fall (CK-MB) of biochemical markers for myocardial necrosis along with at least one of the following: chest pain, new ST-T changes or new left bundle branch block, development of pathological Q-waves, new regional wall motion or perfusion abnormalities and finally intracoronary thrombus detection in…	· Composite of major adverse cardiac events (MACE) including cardiac death, target lesion MI and target lesion revascularization (TLR).	· TLR of deferred lesion: revascularization by means of PCI (Percutaneous Coronary Intervention) or CABG (Coronary Artery Bypass Grafting) of the lesion assessed in the index procedure with IVUS (Intravascular Ultrasound) or pressure wire.
	· Target lesion-related MI: an infarction attributed to the target lesion either after angiographic confirmation or by detection of electrocardiographic or wall motion abnormalities suggesting potential involvement of the target lesion. Periprocedural MI was included in this endpoint.		· TLR of lesions treated after IVUS or pressure wire examination: revascularization upon a restenotic lesion, including the stent and the 5 mm of vessel adjacent to the stent.
DEFER-DES	· MI: an elevated cardiac enzyme with ischemic symptoms or new pathological Q waves on electrocardiogram (ECG).	· MACE: composite of cardiac death, MI, and target lesion revascularization.	Not defined.
	· Periprocedural MI was not included.
	· MI: readmission with a primary diagnosis of non–ST-segment–elevation MI or ST-segment–elevation MI at any time after the index procedure.	· Major adverse cardiovascular and cerebrovascular events (MACCE), defined as all-cause death, spontaneous MI, any revascularization, or stroke.	· Any unplanned revascularization after the index procedure.
DKCRUSH-VI	· MI: Creatine kinase-myocardial band increase to more than 3 times the upper limit of normal in ≥ 2 samples	· MACE, as the composite of cardiac death, MI, or ischemia-driven target vessel revascularization (TVR)	· “Clinically” “ischemia” driven target vessel revascularization
Elkady et al.	Not defined.	· Although not combined, there were included: MI, hospitalization, stroke, and cardiac death.	Not included.
FAME	· MI: An elevation of the creatine kinase MB fraction by a factor of 3 or more or new Q waves in 2 or more contiguous leads of the ECG. Levels of total creatine kinase and the creatine kinase MB fraction were measured in all patients between 12 and 24 hours after PCI.	· MACEs: the composite of death, MI, and any repeat revascularization.	Repeat revascularization (PCI and/or CABG) as adjudicated by the Clinical Event Committee.
FAME 3	· Procedural MI or Spontaneous MI. In both groups, the biomarker threshold used to define a procedural MI was any elevation of the cardiac troponin level to more than 10 times the 99th percentile of the upper reference limit within 72 hours after the procedure in patients who had normal levels at baseline or an increase in the cardiac troponin level of more than 20% in patients who had elevated l…	· MACCE: death from any cause, myocardial infarction, stroke, or repeat revascularization.	Not defined.
	· Spontaneous MI was defined as an increase or decrease in the cardiac troponin level with at least one value above the 99th percentile of the upper reference limit in addition to evidence of myocardial ischemia with at least one of the following findings: symptoms of ischemia, electrocardiographic changes indicative of new ischemia, development of pathologic Q waves, or imaging evidence of new l…
FAMOUS-NSTEMI	· Used MI definition by Hicks KA, et al in Standardized Data Collection for Cardiovascular Trials Initiative (SCTI). 2017 Cardiovascular and Stroke Endpoint Definitions for Clinical Trials. Circulation. 2018 Feb 27;137(9):961-972.	· MACE: defined as cardiac death or hospitalization for MI or heart failure after randomization.	Not defined.
FLAVOUR	· Periprocedural: Troponin >3 times URL or CKMB >3 times UR. Spontaneous: Troponin >URL or CKMB >URL.Reinfarction: Stable or decreasing values on 2 samples and 20% increase 3 to 6 hours after second sample	· MACE: composite of death from any cause, myocardial infarction, or any revascularization	· Any repeat percutaneous intervention of the target lesion or bypass surgery of the target vessel performed for restenosis or other complication of the target lesion.
FLOWER-MI	· MI was defined as type 1, type 3 or Type 4A or 4B according to the Third Universal Definition of Myocardial Infarction.	· MACE: the composite of death from any cause, nonfatal MI, or unplanned hospitalization leading to urgent revascularization.	· Urgent revascularization: Any PCI or bypass surgery for recurrent ischemia that in the investigator’s opinion cannot be delayed for more than 24 hours and is defined by the investigator as a non-elective procedure.
			· TLR was defined as any ischemia-driven repeat PCI of the target lesion or bypass surgery of the target vessel. The target lesion is defined as the vessel segment composed by the treated segment including the adjacent 5 mm distal and proximal to the treated segment.
			· TVR: as any ischemia-driven repeat PCI or bypass surgery in any lesion of the target vessel. The target vessel is one of the 3 main epicardial coronary arteries or a bypass graft that contains the target lesion.
FORZA	· MI: defined according to the third universal definition of MI.	· MACE : Combination of death, MI, and target vessel revascularization.	· Clinically driven revascularization by either PCI or CABG on the vessel evaluated using FFR or OCT imaging, regardless of the fact that it was initially treated by PCI.
Fröhlich et al.	Not evaluated	· Primary outcome was all-cause mortality alone.	Not evaluated.
		· Secondary outcomes were the number of implanted stents, in-hospital mortality, and procedural complications (e.g., coronary dissection, coronary perforation, stroke, and MI).
FUTURE	· Fatal MI was considered present if the investigator has identified this complication on a standard document or if the death certificate or if the hospital record states a myocardial infarction.	· MACEs corresponded to the following events: death from any cause; documented myocardial infarction with or without ST segment elevation; unscheduled hospitalization leading to coronary revascularization; cerebrovascular accident.	· Unscheduled hospitalization leading to coronary revascularization: it corresponded to any unscheduled hospitalization where the patient benefits from a new coronary artery exploration and this coronary artery exploration leads to a new angioplasty procedure with or without a stent (the most frequent case), or a surgical revascularization (very rare).
	· Non-fatal MI was defined by at least one of the following criteria: presence of symptoms of acute MI associated with significant changes in the ST segment (above or below shift) or appearance of a new left bundle branch block with elevation of cardiac biomarkers; presence of an increase in reference cardiac biomarkers (preferably troponin) with at least one value above the 99th percentile of th…
Di Gioia, et al.	Not defined.	· MACE: overall death, MI, and repeat revascularization.	Not defined.
Hu, et al.	Not defined.	· MACE: the composite of death from any causes, MI, any repeat revascularization, and hospitalization for angina.	Not defined.
Koo, et al.	Not defined.	· Adverse cardiac events: composite of cardiac death, MI, or TVR during the follow-up period.	Not defined.
Lessar, et al.	· MI: diagnosed when two of these three criteria were met: prolonged (>30 min) chest pain, creatine kinase-MB fraction and troponin I elevation above the normal limit, or development of new Q waves	· “Clinical events” were defined as death, MI, CABG, PCI, and readmission because of unstable angina.	Not defined.
Li, et al.	· MI: defined as (two out of three criteria): prolonged chest pain >20 min; levels of serum creatine kinase (or the MB fraction) or troponin over two-fold higher than the upper normal limit; and ST-T segment changes or new Q waves on serial ECG indicative of myocardial damage.	· MACE: defined as composite of death, MI, and any repeat revascularization	Not defined.
Lunardi, et al	· Periprocedural (type 4a) MI was defined as the occurrence of new ischemic symptoms or signs in addition to elevation of cardiac biomarkers (peak value exceeding 15x as the upper reference limit for troponin or 5x for creatine kinase-MB) ≤72 hours after the index procedure.	· MACCE were defined as the composite occurrence of cardiac death, periprocedural and spontaneous MI (type 4a and 1), any coronary revascularization, or disabling stroke.	· Revascularization of the vessel subsequent to the index procedure by either PCI or bypass grafting.
	· Spontaneous MI (type 1) was defined as detection of rise and/or fall of cardiac biomarkers together with the evidence of myocardial ischemia (symptoms, ECG changes, imaging evidence) or as sudden, unexpected cardiac death accompanied by ECG ischemia signs.
Nam, et al.	· MI: either the development of new pathological Q waves in ≥ 2 contiguous electrocardiogram leads and/or cardiac enzyme level elevation ≥ 3 times the upper limit of normal value	· MACE, defined as death, MI, and ischemia driven TVR.	· TVR included target lesion PCI and CABG of the target lesion. TVR was performed only in the presence of symptoms and/or signs of ischemia.
Parikh et al	· Standard International Classification of Diseases-9th/10th Revision codes	· MACE: all-cause mortality, myocardial infarc- tion, and repeat revascularization	· Any urgent or nonurgent revascularization excluding staged PCI (a 30-day window post–index angiogram was instituted to avoid counting staged PCIs as repeat revascularizations).
Puymirat, et al.	· According to Thygesen K, et al. Universal definition of myocardial infarction. Eur Heart J 2007;28(20):2525-38.	· MACE was defined as cardiac death, nonfatal MI, and TVR.	· A repeated PCI or CABG surgery involving the target vessel.
Quintella, et al.	Not defined.	Not defined.	Not defined.
Serafino, et al.	· According to Thygesen K, et al. Universal definition of myocardial infarction. Eur Heart J 2007;28(20):2525-38.	· MACCEs, defined as the composite end point of all-cause death, nonfatal MI, TVF, and cerebrovascular accidents (CVA).	· Target vessel failure was defined as repeated PCI of the target graft, redo-CABG involving the target graft territory, and target graft found occluded at the occasion of a repeated angiography.
Wongpraparut, et al.	· Non-Q wave MI: as an increase in creatine kinase-MB to ≥ 3 times the upper limit of normal.	· MACE, defined by death, MI, and TLR.	Not defined.
Zhang, et al.	Not defined.	· MACE is defined as cardiovascular death, nonfatal MI, or unplanned hospitalization for heart failure.	Not defined.
		· MACCE is defined as cardiovascular death, nonfatal MI, unplanned hospitalization for stroke, or TIA.
