# Supplementary material for: Fractional flow reserve use in coronary artery revascularization: A systematic review and meta-analysis
Source: iScience. 2023 Jul 3;26(8):107245. doi: 10.1016/j.isci.2023.107245 (PMC10371824; doi:10.1016/j.isci.2023.107245)
Supplement: Table S2. Risk of bias assessment for observational studies, related to STAR Methods [file mmc3.xlsx]

## Sheet: Sheet1
Study	Publication Date	Bias due to confounding	Bias in selection of participants	Bias in classification of interventions	Bis in deviations from intended intervention	Bias in missing outcome data	Bias due to measurement of the outcome	Bias in selection of the reported result	Overall bias
Di Gioia et al	2020	Moderate	Serious	Low	Low	Low	Low	Moderate	Serious
de la Torre et al	2013	Moderate	Low	Low	Low	Low	Low	Low	Moderate
Di Gioia et al	2016	Moderate	Serious	Low	Low	Low	Low	Moderate	Serious
Hu et al	2015	Moderate	Serious	Low	Low	Low	Low	Moderate	Serious
Koo et al	2008	Moderate	Low	Low	Low	Low	Low	Low	Moderate
Li et al	2013	Moderate	Serious	Low	Low	Low	Low	Moderate	Serious
Lunardi et al	2019	Moderate	Low	Low	Low	Low	Low	Moderate	Moderate
Nam et al	2010	Moderate	Serious	Low	Low	Low	Low	Moderate	Serious
Parikh et al	2020	Moderate	Low	Low	Low	Low	Low	Moderate	Moderate
Puymirat et al	2012	Moderate	Serious	Low	Low	Low	Low	Moderate	Serious
Serafino et al	2013	Moderate	Serious	Low	Low	Low	Low	Moderate	Serious
Wongpraparut et al	2005	Moderate	Serious	Low	Low	Moderate	Low	Low	Serious
Frohlich et al	2014	Moderate	Serious	Low	Low	Low	Low	Serious	Serious
Elkady et al	2021	Moderate	Serious	Low	Moderate	Low	Low	Serious	Serious
