# Supplementary material for: Fractional flow reserve use in coronary artery revascularization: A systematic review and meta-analysis
Source: iScience. 2023 Jul 3;26(8):107245. doi: 10.1016/j.isci.2023.107245 (PMC10371824; doi:10.1016/j.isci.2023.107245)
Supplement: Table S3. Risk of bias assessment for randomized clinical trials, related to STAR Methods [file mmc4.xlsx]

## Sheet: Sheet1
Study	Publication date	Selection of the reported result	Meaurement of the outcome	Missing outcome data	Deviations from intended interventions	Randomization process	Overall Bias
Defer-DES	2015	Some	Low	Low	Some	Low	Some
DK-CRUSH VI	2015	Some	Low	Low	Some	Low	Some
Elkady et al	2021	Low	Low	Low	Some	Some	Some
FAME	2015	Low	Low	Low	Some	Low	Some
FAME 3	2021	Some	Low	Low	Some	Low	Some
FUTURE	2021	Low	Low	Low	Some	Low	Some
FLAVOUR	2022	Low	Low	Low	Some	Low	Some
FLOWER MI	2021	Low	Low	Low	Low	Low	Low
FORZA	2020	Some	Low	Low	Low	Low	Some
FAMOUS NSTEMI	2014	Low	Low	Low	Some	Low	Some
Quintella et al	2018	Low	Low	Low	Some	Low	Some
Zhang et al	2016	Some	Low	Low	Some	Low	Some
