# Supplementary material for: Fractional flow reserve use in coronary artery revascularization: A systematic review and meta-analysis
Source: iScience. 2023 Jul 3;26(8):107245. doi: 10.1016/j.isci.2023.107245 (PMC10371824; doi:10.1016/j.isci.2023.107245)
Supplement: Table S4. Meta-regression results, related to STAR Methods (Quantification and Statistical Analysis) [file mmc5.xlsx]

## Sheet: Sheet1
Outcome	Variable	Coefficient	p-value
All-cause death	ACS (Acute Coronary Syndromes) clinical presentation	0.003	0.35
MACE (Major Adverse Cardiovascular Events)	ACS clinical presentation	0.002	0.56
MI	ACS clinical presentation	0.004	0.22
Repeat revascularization	ACS clinical presentation	0.1	0.92
All-cause death	Number of diseased vessels	0.584	0.002
MACE	Number of diseased vessels	0.52	0.58
MI (Myocardial Infarction)	Number of diseased vessels	0.56	0.007
Repeat revascularization	Number of diseased vessels	0.535	0.1
All-cause death	Follow-up duration	-0.004	0.31
MACE	Follow-up duration	-0.002	0.66
MI	Follow-up duration	-0.007	0.018
Repeat revascularization	Follow-up duration	-0.006	0.88
