# Supplementary material for: Fractional flow reserve use in coronary artery revascularization: A systematic review and meta-analysis
Source: iScience. 2023 Jul 3;26(8):107245. doi: 10.1016/j.isci.2023.107245 (PMC10371824; doi:10.1016/j.isci.2023.107245)
Supplement: Table S6. Leave-one sensitivity analysis for myocardial infarction, related to STAR Methods (Quantification and Statistical Analysis) [file mmc7.xlsx]

## Sheet: Sheet1
Study omitted	OR	95% CI
De la Torre et at	0.73	0.58 to 0.93
DEFER-DES	0.74	0.59 to 0.93
Di Giogia et al 2020	0.72	0.57 to 0.92
Di Giogia et al 2016	0.74	0.58 to 0.93
DKCRUSH VI	0.73	0.57 to 0.93
Elkady et al	0.74	0.59 to 0.93
FAME	0.73	0.57 to 0.94
FAME 3	0.75	0.58 to 0.96
FAMOUS-NSTEMI	0.74	0.58 to 0.94
FLAVOUR	0.72	0.57 to 0.90
FLOWER-MI	0.7	0.56 to 0.87
FORZA	0.72	0.58 to 0.90
Frolich et al	0.75	0.59 to 0.96
FUTURE	0.72	0.56 to 0.91
Hu et al	0.74	0.58 to 0.93
Koo et al	0.74	0.59 to 0.93
Li et at	0.79	0.64 to 0.98
Lunardi et al	0.74	0.59 to 0.94
Nam et al	0.74	0.59 to 0.93
Parikh et al	0.73	0.57 to 0.93
Puymirat et al	0.75	0.61 to 0.93
Quintella et al	0.74	0.59 to 0.93
Serafino et al	0.76	0.60 to 0.95
Wongpraparut et al	0.75	0.59 to 0.94
Zhang et al	0.74	0.58 to 0.94
